# Supplementary material for: EDI OCT evaluation of choroidal thickness in Stargardt disease
Source: PLoS One. 2018 Jan 5;13(1):e0190780. doi: 10.1371/journal.pone.0190780 (PMC5755895; doi:10.1371/journal.pone.0190780)
Supplement: S1 Dataset — (XLSX) [file pone.0190780.s001.xlsx]

## Sheet: data
sf0	nasct0	tempct0	ft0	sf1	nasct1	tempct1	ft1
288	301	273	245	96	80	125	84
260	240	241	241	109	111	177	40
277	187	336	242	128	72	140	41
349	343	321	269	136	96	113	52
296	243	288	268	154	129	181	43
373	324	258	267	180	145	161	70
312	256	262	224	181	186	178	88
304	232	303	272	184	128	172	153
326	289	333	277	184	184	178	97
			278	192	156	172	47
			239	192	152	195	28
191	196	210	247	201	172	177	33
			296	212	232	235	70
232	217	241	285	219	225	251	80
213	177	268	276	229	244	216	62
161	144	172	270	229	224	182	128
			272	229	197	171	68
			261	234	243	229	48
256	245	260	283	236	156	177	43
276	252	256	296	239	214	259	134
340	256	348	280	240	212	273	49
257	190	223	278	240	224	268	106
228	221	308	256	243	249	215	68
270	179	206	284	244	244	224	50
257	208	260	297	252	220	229	221
290	268	270	267	252	229	265	111
			243	256	200	260	57
312	280	306	258	258	249	283	101
365	371	376	257	260	300	245	52
302	256	283	244	275	200	275	72
279	245	287	266	276	276	248	84
267	212	233	245	277	229	253	89
272	228	299	251	280	260	246	28
228	180	233	269	282	273	263	64
			289	284	330	288	118
285	244	267	266	286	259	288	88
279	248	251	253	288	260	292	36
189	153	186	260	290	267	320	128
411	374	354	262	297	208	261	136
354	290	298	212	304	320	296	129
374	314	320	276	304	256	312	62
330	268	301	256	304	268	286	91
321	233	301	266	308	285	268	68
234	278	260	269	308	280	317	68
226	181	236	266	308	264	232	66
184	163	181	266	317	296	274	37
402	345	395	254	318	249	277	70
			254	322	344	230	116
304	288	296	236	322	320	291	144
199	234	278	255	330	313	295	116
256	229	272	278	334	352	354	40
364	352	376	299	335	272	344	25
285	274	279	291	336	332	314	24
280	288	260	275	336	272	344	85
			247	340	307	320	78
342	320	369	263	341	314	333	85
255	222	237	234	346	309	326	104
372	356	372	253	352	361	296	84
144	68	133	220	356	292	381	41
			271	358	351	345	27
240	240	251	263	372	289	377	133
374	345	309	271	388	366	326	40
193	200	204	260	393	374	367	102
231	162	201	293	394	348	370	84
224	200	264	271	410	381	559	86
224	205	229	255	413	420	352	204
388	324	417	263	415	355	394	115
284	260	309	281	420	342	351	80
340	284	348	249	473	429	437	100
290	270	320	278	478	348	479	52
256	267	299	229	478	433	409	57
332	332	340	240				82
246	228	224	227				80
348	309	297	249				22
317	252	345	232				100
280	209	294	256				110
180	225	177	263				32
294	210	275	286				104
374	334	367	272				230
264	243	210	235				139
267	288	296	276				131
380	315	372	281				72
353	328	364	274
			241
267	228	252	242
			268
260	242	268	283
192	152	221	282
204	173	182	279
			272
			269
311	221	299	291
265	233	261	294
277	212	291	292
158	148	182	273
359	293	343	259
			278
233	190	210	297
202	149	179	274
			244
315	271	290	268
456	428	436	239
288	243	279	245
276	251	258	263
277	200	211	247
223	190	251	260
322	284	293	262
164	138	173	284
424	364	441	261
265	212	265	260
133	105	144	277
321	261	303	259
302	256	290	224
374	347	409	279
346	315	340	269
299	222	252	270
244	210	214	269
265	231	288	265
165	146	133	283
333	312	351	257
			257
352	344	316	237
212	241	260	262
246	199	301	268
358	332	346	302
265	241	277	280
233	220	242	282
			250
324	273	354	256
245	224	255	234
456	421	462	269
122	72	168	262
			256
225	183	237	267
320	248	324	271
193	176	182	259
208	175	190	285
204	155	189	278
304	280	310	259
332	300	390	267
282	277	278	280
344	280	349	248
312	288	342	276
231	243	280	218
364	352	328	241
245	228	258	225

## Sheet: legend
variable	group	explanation
sf0	control	subfoveal choroidal thickness
nasct0	control	nasal choroidal thickness
tempct0	control	temporal choroidal thickness
ft0	control	foveal retinal thickness
sf1	Stargardt	subfoveal choroidal thickness
nasct1	Stargardt	nasal choroidal thickness
tempct1	Stargardt	temporal choroidal thickness
ft1	Stargardt	foveal retinal thickness
